# Supplementary material for: Multicenter validation of the newly developed Concise Objectifiable Risk Evaluation (CORE) score also confirms its ability to complement the Hematopoietic Cell Comorbidity Index (HCT-CI)
Source: Bone Marrow Transplant. 2025 Dec 16;61(3):322–5. doi: 10.1038/s41409-025-02778-w (PMC12965864; doi:10.1038/s41409-025-02778-w)
Supplement: Supplementary file 4 — Supplementary Table 1: Population characteristics [file 41409_2025_2778_MOESM4_ESM.xlsx]

## Sheet: Table 1
Supplementary Table 1: Population characteristics
Population characteristics	N = 4461
Transplant center
Essen	387 (87%)
Regensburg	59 (13%)
Donor type
MRD	71 (16%)
MUD	318 (71%)
Haplo-ident	31 (7.0%)
MMUD	11 (2.5%)
n.a.	15 (3.4%)
Patient gender
male	251 (57%)
female	193 (43%)
n.a.	2
Patient age	58 (47, 64)
Donor gender
male	322 (72%)
female	123 (28%)
n.a.	1
Donor age	31 (24, 41)
n.a.	1
Karnofsky Index
≥90	338 (78%)
<90	95 (22%)
n.a.	13
Disease
ALL and other AL	55 (12%)
AML	229 (51%)
HL and NHL	31 (7.0%)
MDS/MPN	125 (28%)
MM	6 (1.3%)
Conditioning regimen
MAC	329 (79%)
RIC	90 (21%)
n.a.	27
1n (%); Median (Q1, Q3)
AML - acute myeloid leukemia; ALL - acute lymphatic leukemia; MDS/MPN - Myelodysplastic/- myeloproliferative neoplasm; HL - Hodkin lymphoma; NHL - Non-Hodgkin lymphoma; MM - multiple myeloma; MAC - myeloablative conditioning; RIC - reduced intensity conditioning; MRD - matched related donor; MUD – matched unrelated donor; MMRD – mismatched unrelated donor; n.a. – not available
