# Supplementary material for: Multicenter validation of the newly developed Concise Objectifiable Risk Evaluation (CORE) score also confirms its ability to complement the Hematopoietic Cell Comorbidity Index (HCT-CI)
Source: Bone Marrow Transplant. 2025 Dec 16;61(3):322–5. doi: 10.1038/s41409-025-02778-w (PMC12965864; doi:10.1038/s41409-025-02778-w)
Supplement: Supplementary file 5 — Supplementary Table 2: Prognostic factors for non-relapse mortality [file 41409_2025_2778_MOESM5_ESM.xlsx]

## Sheet: UVA+MVA
Supplementary Table 2: Prognostic factors for non-relapse mortality
Factor	HR (95% CI)	p-value
A) UVA
CORE (intermediate risk)	2.12 (1.3-3.5)	<0.01
CORE (high risk)	11.96 (2.8-51)	<0.01
B) MVA
Disease
AML	1
ALL and other AL	1.75 (0.7-4.3)	0.22
MDS/MPN	2.11 (1.1-3.9)	0.01
HL, NHL and MM	1.01 (0.3-3.4)	0.98
Conditioning (MAC vs. RIC)	1.32 (0.7-2.6)	0.43
Donor gender (male vs. female)	1.7 (0.9-3.3)	0.11
Recipient gender (male vs. female)	0.63 (0.3-1.2)	0.15
Karnofsky Index (≥90 vs <90)	1.26 (0.6-2.6)	0.53
Donor (MRD vs other)	1.15 (0.5-2.6)	0.74
Stem cell source (BM vs. PBSC)	1.17 (0.1-9.9)	0.89
CORE (intermediate risk)	1.96 (1.1-3.5)	0.02
CORE (high risk)	15.4 (2.2-106)	<0.01
UVA for N=384; MVA for N=348
UVA - univariable analysis; MVA - multivariable analysis; AML - acute myeloid leukemia; ALL - acute lymphatic leukemia; MDS/MPN - Myelodysplastic/myeloproliferative neoplasm; HL - Hodkin lymphoma; NHL - Non-Hodgkin lymphoma; MM - multiple myeloma; MAC - myeloablative conditioning; RIC - reduced intensity conditioning; MRD - matched related donor; BM - bone marrow; PBSC - peripheral blood stem cel…
