# Supplementary material for: Multicenter validation of the newly developed Concise Objectifiable Risk Evaluation (CORE) score also confirms its ability to complement the Hematopoietic Cell Comorbidity Index (HCT-CI)
Source: Bone Marrow Transplant. 2025 Dec 16;61(3):322–5. doi: 10.1038/s41409-025-02778-w (PMC12965864; doi:10.1038/s41409-025-02778-w)
Supplement: Supplementary file 6 — Supplementary Table 3: External validation: CORE risk score prediction for non-relapse mortality, overall survival and relapse [file 41409_2025_2778_MOESM6_ESM.xlsx]

## Sheet: Table 3
	Supplementary Table 3: External validation: CORE risk score prediction for non-relapse mortality, overall survival and relapse
		External validation cohort
			NRM				OS				Relapse
	Score	Pat. (%)	HR (95% CI)	P (%)	2-y (%)		HR (95% CI)	P (%)	2-y (%)		HR (95% CI)	P (%)	2-y (%)
	Total			<0.001				<0.001				0.466
	0-1	65	1		16		1		70		1		24
	2-4	33	2.12 (1.3-3.5)	0.004	29		1.67 (1.1-2.5)	0.013	55		1.01 (0.6-1.6)	0.97	29
	≥5	1.5	11.6 (2.8-51)	<0.001	67		5.8 (2.1-16)	<0.001	33		<0.01	n.a.	n.a.
	For Cohorts Essen and Regensburg N=384 n.a. – not available
