# Supplementary material for: Multicenter validation of the newly developed Concise Objectifiable Risk Evaluation (CORE) score also confirms its ability to complement the Hematopoietic Cell Comorbidity Index (HCT-CI)
Source: Bone Marrow Transplant. 2025 Dec 16;61(3):322–5. doi: 10.1038/s41409-025-02778-w (PMC12965864; doi:10.1038/s41409-025-02778-w)
Supplement: Supplementary file 7 — Supplementary Table 4: ROC analysis for non-relapse mortality for CORE score and HCT-CI [file 41409_2025_2778_MOESM7_ESM.xlsx]

## Sheet: Table 4
	Supplementary Table 4: ROC analysis for non-relapse mortality for CORE score and HCT-CI
	Factor	c-Statistics	CI
	A) NRM
	CORE score	0.605	0.52-0.69
	HCT-CI (3 risk groups)	0.598	0.52-0.67
	c-Statistics displayed as area under the receiver operating characteristics curve
