# Supplementary material for: Multicenter validation of the newly developed Concise Objectifiable Risk Evaluation (CORE) score also confirms its ability to complement the Hematopoietic Cell Comorbidity Index (HCT-CI)
Source: Bone Marrow Transplant. 2025 Dec 16;61(3):322–5. doi: 10.1038/s41409-025-02778-w (PMC12965864; doi:10.1038/s41409-025-02778-w)
Supplement: Supplementary file 8 — Supplementary Table 5: Univariate analysis [file 41409_2025_2778_MOESM8_ESM.xlsx]

## Sheet: Supplementary
Supplementary Table 5: Univariate analysis
Factor	N	HR (95% CI)	p-value
CORE risk score	384		<0.01
CORE (low risk)		reference
CORE (intermediate risk)		2.12 (1.3-3.5)	<0.01
CORE (high risk)		11.96 (2.8-51)	<0.01
Disease	446		0.13
AML		reference
ALL and other AL		1.18 (0.6-2.4)	0.65
MDS/MPN		1.71 (1.1-2.8)	0.029
HL, NHL and MM		0.94 (0.4-2.2)	0.88
Conditioning	419		0.56
RIC		reference
MAC		1.42 (0.9-2.3)	0.17
Donor gender (male vs. female)	445		0.08
male		reference
female		1.49 (1-2.3)	0.081
Donor age	445		0.03
≤31 years		reference
>31 years		1.6 (1-2.5)	0.03
Recipient age	446		0.43
<60 years		reference
60-69 years		1.25 (0.8-2)	0.33
≥70 years		1.48 (0.6-3.5)	0.37
Recipient age (median)
<58 years		reference
≥58 years		1.3 (0.9-2)	0.23
Recipient gender	444		0.07
male		reference
female		0.66 (0.4-1)	0.07
Karnofsky Index	433		0.73
≥90		reference
<90		1.08 (0.6-1.8)	0.78
Donor	446		0.97
MRD		reference
other		0.99 (0.6-1.8	1
Stem cell source	436		0.61
BM		reference
PBSC		1.66 (0.2-12)	0.63
AML - acute myeloid leukemia; ALL - acute lymphatic leukemia; MDS/MPN - Myelodysplastic/myeloproliferative neoplasm; HL - Hodkin lymphoma; NHL - Non-Hodgkin lymphoma; MM - multiple myeloma; MAC - myeloablative conditioning; RIC - reduced intensity conditioning; MRD - matched related donor; BM - bone marrow; PBSC - peripheral blood stem cells
